# Supplementary material for: Home-Produced Eggs as Indicators of PFAS Contamination in Food Following a Fire at a Plastic Recycling Plant
Source: Foods. 2026 May 12;15(10):1702. doi: 10.3390/foods15101702 (PMC13206700; doi:10.3390/foods15101702)
Supplement: Supplementary file 1 [file foods-15-01702-s001.zip]

Archive with 1 entries (1 files):
- foods-4290633-supplementary.pdf
